# Supplementary material for: The Effect of Sex on the Therapeutic Efficiency of Immune Checkpoint Inhibitors: A Systematic Review and Meta-Analysis Based on Randomized Controlled Trials
Source: Cancers (Basel). 2024 Jan 16;16(2):382. doi: 10.3390/cancers16020382 (PMC10814446; doi:10.3390/cancers16020382)
Supplement: Supplementary file 1 [file cancers-16-00382-s001.zip]

Archive with 1 entries (1 files):
- cancers-2789091-supplementary.pdf
